# Supplementary material for: Selecting and tailoring implementation interventions: a concept mapping approach
Source: BMC Health Serv Res. 2020 May 6;20:385. doi: 10.1186/s12913-020-05270-x (PMC7203846; doi:10.1186/s12913-020-05270-x)
Supplement: Supplementary file 3 — Additional file 3. Statements included in each concept map category. [file 12913_2020_5270_MOESM3_ESM.xlsx]

## Sheet: Sheet1
Category	Statements
1. Resources
	Cancel the FOCUS
	Reduce clinician's case load
	Hire more SLPs
	Provide funding for postage and returning envelopes
	Provide more funding for clerical support for ISCIS data entry
	Allow satellite sites (i.e. CTCs) to access ISCIS and FOCUS scores
	Provide guidance/ protocol on how to best collect FOCUS in situations when it is difficult to reach family (e.g. at discharge, between therapy blocks, if family doesn't return FOCUS)
	Specify an acceptable range of duration between FOCUS administrations (i.e. clarify if FOCUS is still valuable to the ministry if re-administered beyond 6 months)
	Emphasize that it is ok to use the clinician form
	Provide more information online regarding how to submit FOCUS
	Provide trainings (e.g. case studies), so SLPs can practice completing the FOCUS consistently
	Encourage CTC/ PSL sites to share their process of collecting the FOCUS
2. Communication
	Provide more information online regarding the CFCS levels
	Share what is done at the ministry level to look at program effectiveness using the FOCUS
	Share information on how other agencies/clinicians are using FOCUS data clinically
	Provide more timely feedback about FOCUS outcomes to SLPs (rather than at PSL meetings only)
	Keep the dialogue open with SLPs to see what can be improved/ changed
	Share successful research findings with the use of FOCUS (specify the details of the intervention and how FOCUS data was collected)
	Communicate the purpose, value and importance of outcome measures such as the FOCUS
	Clarify what it means when FOCUS score drops between successive administrations
	Encourage the use of FOCUS locally (e.g. encourage the use of FOCUS to understand the effectiveness of a specific program that a PSL site/ clinic offers)
	Provide evidence to show that the FOCUS reflects child's progress rather than just parents' understanding of their child's communication
	Examine if FOCUS is useful across all populations, if not, cut-down the need for administration of the FOCUS in populations that it is not sensitive to
	Have a pop-up verbal prompt that provides feedback about the intervention when a significant change on FOCUS score was made.
	Make sure FOCUS is valid even if different parents/caregivers/SLPs are completing them
3. FOCUS administration fidelity
	Offer case examples in user manual on how to score for Level 4-5 kids or children who can complete a skill reliably but in restricted ways (e.g. children can concentrate on tasks at hand, but only for a handful of preferred tasks)
	Provide a blurb of how FOCUS can be introduced to parents by the SLP
	Keep the clinician form available, so clinicians can complete the FOCUS forms for families with DD kids
	Have FOCUS set up so that major changes on specific FOCUS items are flagged
	Clarify if the different translations of FOCUS are interchangeable (e.g. if family started with the English FOCUS, can you switch to another language later?)
	Make sure FOCUS scores can support functional/clinically-related activities (e.g. helping clinicians form goals)
	Create a poster/visual display that explains purpose of FOCUS (to be placed in clinic waiting area)
	Create a video about FOCUS to be displayed on TV
4. FOCUS administration logistics
	Have FOCUS collected only on a portion of SLPs caseload (quality over quantity)
	Have a reminder system that automatically notifies SLP when 6 months is up
	Re-examine the frequency and timing at which FOCUS should be completed
	Set a specific date where FOCUS needs to be completed for everyone (i.e. date not dependent on the child)
	Change the schedule of FOUCS such that administration is timed to clinical appointments (e.g. assessment/intervention/discharge) rather than saying every 6 months
	Allow longer time between re-administration of FOCUS and the ministry will need to provide norming data for longer than 6 months)
	Have more time for assessment/re-assessment sessions so families can fill in the FOCUS with the clinician
	Remove the need to transfer FOCUS score by having an app that connects FOCUS data to the ministry (i.e. remove the need to transfer paper to electronic format)
	Submit FOCUS at initial assessment as well so that it reflects the baseline of the child before any tips/ strategies were discussed with parents
	Streamline FOCUS reporting with other organizational required paperwork (e.g. what intervention was recently provided is usually already entered somewhere else in the organizational system)
	Provide a way that automatically calculates scores/statistics of FOCUS (including change scores from the last FOCUS and the subscale scores)
	Create an electronic system that streamlines all administration of FOCUS (e.g. can see all FOCUS of the same child in tabs)
	Have a data completeness checking system so that missed items on FOCUS will be detected real-time
	Have a setting on the online FOCUS form so families won't be allowed to book an assessment/obtain a transition to school report until they have completed the FOCUS
	Modify the existing excel scoring template (i.e. the one that allows you to see change over time), so that there is no need to click to transition between part 1 and part 2 (i.e. you can enter item scores all in 1 column)
	Make FOCUS easier for handscoring so clinicians can see score on each subcategory (e.g. social communication)
	Offer a way for FOCUS to be completed and submitted by parents at home e.g. online/over the phone
	Offer an electronic fillable FOCUS form (e.g. on tablet/ipad/online/laptop)
5. FOCUS user-friendliness for parents
	Reword/clarify items on FOCUS that seem very similar to parents
	Simplify the wordings of FOCUS items so they are appropriate for parents' reading level
	Improve readability of the FOCUS (e.g. increase the font size and bubble size, shading the items)
	Provide percentages next to the rating choices on FOCUS to assist parents' understanding (e.g. like my child 50% of the time)
	Provide a pictorial rating scale (e.g. from sad to smiley face)
	Reduce the number of choices on the rating scale
	Simplify the wordings of the rating scale on the FOCUS
	Give real-life examples of what is considered ‚"communication" on the front page
	Make FOCUS items shorter (i.e. less wordy)
	Provide examples within the FOCUS items
	Have a consistent rating scale for part 1 and part 2 of FOCUS
	Make translations of FOCUS available
	Reword items on the FOCUS that do not apply to all clients (e.g. "my child will sit & listen to stories" doesn't apply to wheel-chair bound clients rather use wordings such as "My child can share a book")
	Make it clear to parents the distinction between "communicating" and "talking" (particularly at initial assessment)
	Provide the rationale of FOCUS for parents on parent FOCUS form (i.e. not on a separate information sheet)
	Design FOCUS in a way such that it is easy to see if parents are concerned with particular area
	Provide tips on guiding parents through difficult FOCUS items (e.g. My child can communicate effectively with other children- what if parent didn't have opportunity to observe?)
	Add an option "No opportunities"/ "Not applicable" to the rating scale
	Have a version of FOCUS where parents can click to listen to the items (i.e. having a way for FOCUS to be read to parents).
	Have a more interactive FOCUS
	Offer FOCUS only to clients above certain mental age (i.e. rather than chronological age of 18 months+)
	Increase the minimum age of the FOCUS (e.g. to 24months), when the items on FOCUS is more appropriate
	Redesign the FOCUS so that parents can fill in identifying information of the child (e.g. demographic information, if child is attending daycare)
6. FOCUS comprehensiveness
	Have separate section for items that are verbal communication vs other forms of communication
	Have more general items on the FOCUS rather than asking child's ability in specific situations (e.g. with peers)
	Make sure FOCUS items apply to all families (e.g. if child is not attending daycare, parents report not being able to speak to child's ability to interact with peers)
	Make the items on FOUCS more specific & objective (e.g. items about confidence of child are subjective)
	Make an alternative FOCUS form for functional but not verbal communication
	Have a different FOCUS for different age ranges (e.g. <2.5 years vs above)
	Have more items relevant to skills at earlier developmental level
	For children with multiple needs/young in mental age/developmentally delayed, provide an option for parents to complete a shorter form (e.g. a checkbox that says FOCUS is inappropriate, a way to indicate minimal changes have been made in the past year)
	Have some items not weighted on the FOCUS total score for children who have complex needs
	Make the items on FOCUS reflect other modes of communication (e.g. AAC)
	Have more items sensitive to small incremental changes in children at CFCS levels 4-5 who have complex needs/ who are severely delayed/ low functioning/ pre-intentional
	Make FOCUS items more specific to things that clinicians can observe and report on
	Include more items on FOCUS that look at skills targeted in therapy (e.g. receptive language)
	Clarify what is being measured in each FOCUS item (e.g. "My child gets upset when other children don't understand")
	Shorten the FOCUS by conducting more research and limiting to only items sensitive to change
	Test the readability of FOCUS with many families including lay person, parents of children with typical development, multilingual families, ESL families, etc.
