# Supplementary material for: Selecting and tailoring implementation interventions: a concept mapping approach
Source: BMC Health Serv Res. 2020 May 6;20:385. doi: 10.1186/s12913-020-05270-x (PMC7203846; doi:10.1186/s12913-020-05270-x)
Supplement: Supplementary file 4 — Additional file 4. Prioritized implementation strategies, associated barriers and mechanisms of action. [file 12913_2020_5270_MOESM4_ESM.xlsx]

## Sheet: Sheet1
Suggested Implementation Strategies	Associated Barriers (in TDF domains)1	Example Quotes (from interview with clinicians)	Relevant Behavioral Change Technique2	Known Mechanism of Action3	Based on the known Mechanism of Action, is the suggested implementation strategy a potentially effective technique to resolve the practice barrier?	How may the strategies resolve the barrier?
Category: Communication
Share what is done at the ministry level to look at program effectiveness using the FOCUS	Beliefs about consequence	Yeah so, I know you were talking about, those are some of the barriers or challenges that I feel, and just from other people telling me about how they feel about the FOCUS and you know, I do think it would be great if there are outcome measures that you know, show that we're continuing to make a significant progress, or outcomes with these clients but the other thing with the FOCUS is that it has…	Information about social & environmental consequences	Knowledge; Beliefs about consequence; Attitude towards behavior	Yes	When clinicians are provided information about the impact of their behavior (i.e., collection of the FOCUS data) on the PSL programs at the province (i.e., social and environmental consequence), it may increase clinicians' beliefs about the consequence of collecting data and change their attitude towards data collection,
Keep the dialogue open with SLPs to see what can be improved/ changed	Beliefs about consequence	Well, I mean keep the dialogue open because you are talking to your first line personnel. You have to keep asking these questions and keep changing you know where you are headed. Just keep being flexible and don’t be afraid of changing things I would say and not just use a tool just for us… not for all kinds of populations. Or that’s designing for us properly, I believe the FOCUS was a tool desig…	Problem solving (also include elements of Review behavior goals and Review outcome goals)	Goals; Beliefs about capacities; Behavioral regulation	No	The current available evidence does not suggest that scheduled review of the behavior/outcomes of the behavior, or problem-solving will resolve the clinicians' lack of beliefs about the consequences of their behaviors. This intervention alone is likely ineffective.
Make sure FOCUS is valid even if different parents/caregivers/SLPs are completing them	Beliefs about consequence	I think you would have the problem of if one parent brought the child, and you're like oh well your wife filled it out last time, so you have to take it to her and have her fill it out, I think that would be a really hard to get the FOCUS back then, if were always doing that. so i feel like that one is unavoidable in that sense, because it's not always going to be the same parent that brings it s…	Information about social & environmental consequences	Knowledge; Beliefs about consequence; Attitude towards behavior	Yes	Providing clinicians with information about the interrater reliability, and the usefulness of the FOCUS data when provided by different individuals (i.e., social/ environmental consequences) may increase clinicians' beliefs in the consequence of their behavior (i.e., collecting FOCUS data from different caregivers).
Share successful research findings with the use of FOCUS (specify the details of the intervention and how FOCUS data was collected)	Beliefs about consequence	The ministry could maybe alert us to PSLs that have success stories that used the FOCUS to measure before and after particular intervention types. For example, the new motor speech treatment protocol and then uhm… present that you know, user distribution list to share one region’s success story with FOCUS on a specific intervention type so that we can try to replicate it in our individual areas.	Information about social & environmental consequences	Knowledge; Belief about consequence; Attitude towards behavior	Yes	When clinicians are provided examples of the impact of their behavior (i.e., collection of the FOCUS data) on understanding the effectiveness of different interventions (i.e., social and environmental consequence), it may increase clinicians' beliefs about the consequence of collecting data and change their attitude towards data collection,
Provide more timely feedback about FOCUS outcomes to SLPs (rather than at PSL meetings only)	Beliefs about consequence	I think another thing is a lack of feedback from the process. It seems sometimes like it’s just I’m doing this to do this. Like it didn’t really feel like I got information back quick enough. I think it was in the year I worked for the CTC, I think once we got kind of a summary of the, of the FOCUS results of like the district, and to me that didn’t feel like enough of an immediate return, that w…	Salience of consequences and Feedback on outcomes of behavior	Belief about consequence; Perceived Susceptibility or Vulnerability; Feedback process	Yes	Providing clinicians with a timely (or immediate) feedback may help emphasize the outcomes of their behavior (i.e., collection of the FOCUS data), which in turn, may improve clinician's beliefs about the consequence of their behavior.
Category: Administration Fidelity
Provide a way that automatically calculates scores/statistics of FOCUS (including change scores from the last FOCUS and the subscale scores)	Environmental context & resources	Yeah, the old FOCUS spreadsheet scoring sheet before it changed to 34, the 50, because the way that the Excel sheet was, it would calculate the change from FOCUS 1 to whatever FOCUS you're doing, but to me, that wasn't even a relevant calculation because it wasn't even going back to the previous one, it was going back to the very first FOCUS that was ever done and now the new scoring sheet, it do…	Restructuring the [physical] environment	Environmental context & resources; Behavioral cuing	Yes	Providing a way to for the collection of FOCUS data over the phone (i.e., modifying the physical environment of FOCUS data collection), may facilitate clinician's behavior (i.e., collecting FOCUS data from families who live in remote locations).
Offer an electronic fillable FOCUS form (e.g. on tablet/iPad/online/laptop)4	Environmental context & resources	Well I think that if it was something electronic, then we have to consider confidentiality, but, a way that we could get it to the person that needs to fill it out like in an electronic way, if it were on the iPad or something like that, but you could also email it and have parents return it in a way that would still be confidential. Often time, parents, by the time it comes to filling it out, th…	Restructuring the [physical] environment	Environmental context & resources; Behavioral cuing	Yes	Offering an electronic form (i.e., restructuring the physical environment) as an alternative way for parents to complete the FOCUS may remove an existing barrier in the environment (i.e., clinicians trying to collect FOCUS data from parents during assessment/therapy session time where parents may be distracted by their children).
Offer a way for FOCUS to be completed and submitted by parents at home e.g. online/over the phone4	Environmental context & resources	yea I could see it [having the option to submit from home] being quite useful for the families that are so remote, I don’t normally see them like I always… If they’re there, then I have them fill it out, if they’re not there, I usually send it home with a note and a return envelope. Sometimes they are returned but more often than not, they are not.	Restructuring the physical environment	Environmental context & resources; Behavioral cuing	Yes	Providing a way for families to complete the FOCUS forms at home (i.e., modifying the physical environment of FOCUS data collection), may remove a current barrier in clinicians' environment (i.e., not being able to visit families living in remote areas).
Create an electronic system that streamlines all administration of FOCUS (e.g. can see all FOCUS of the same child in tabs)	Environmental context & resources	Well what I was thinking is something where you can have each instance of the FOCUS all on one document. So, you might have the identifying information on one tab for example, and it just remains and you can update it each time and then maybe each individual FOCUS is a separate tab. Um, so you can see each FOCUS you never lose the score ,you never lose the date of when the previous FOCUS happened…	Restructuring the physical environment	Environmental context & resources; Behavioral cuing	Yes	Offering an electronic system that improves the ease of data access (i.e., restructuring the physical environment) as an alternative way for parents to complete the FOCUS may remove an existing barrier in the environment that is limiting clinician's ability to complete the behavior (i.e., clinicians trying to collect FOCUS data from parents during assessment/therapy session time where parents may…
Change the schedule of FOCUS such that administration is timed to clinical appointments (e.g. assessment/intervention/discharge) rather than saying every 6 months	Environmental context & resources	And then the other thing is, like I said, if they're on a block system, they may be due for it but they're not actually coming in till next week or two weeks from now for the program's not starting in 7 weeks, then they're just not gonna be within that 6 months period.	Prompts/cues; Habit formation	Memory; Environmental context & resources; Behavioral cuing	Yes	Introducing a definite environmental cue (i.e., mandating the collection of FOCUS at specific clinical appointments) may help remove the environmental barriers that is currently limiting clinicians' performance of the behavior (i.e., not being able to contact parents to collect FOCUS data).
Remove the need to transfer FOCUS score by having an app that connects FOCUS data to the ministry (i.e. remove the need to transfer paper to electronic format)	Environmental context & resources	So if they’re sending it to someone to score, and we’re getting it back recording it on the electronic health record and then it gets sent, in order to be sent over to the ministry, it was really confusing and time consuming. A lot of clinicians said that they really would like to have FOCUS set up on an iPad and have it to be in a way that is done and you can actually score it right there and se…	Restructuring the physical environment	Environmental context & resources; Behavioral cuing	Yes	By having a app that transfer FOCUS scores from the clinicians to the ministry database (i.e., modifying the physical environment of data collection), it may remove the current environmental barrier (i.e., reducing the steps it takes) for clinicians to complete the behavior (i.e., collecting FOCUS data).
Other categories
Improve readability of the FOCUS (e.g. increase the font size and bubble size, shading the items)	Environmental context & resources	I just find that I have families that will miss questions just because of how small everything is. Or just like the way it looks, like if there was way we could like shade every other question or something just so it… there is a lot of little bubbles on there.	Problem Solving and Restructuring the physical environment	Behavioral Regulation; Belief about Capabilities; Environmental context & resources; Behavioral cuing	Yes	Clinicians analyzed and identified a barrier that is limiting their ability to collect data from the FOCUS (i.e., parents submit partially completed FOCUS forms due to poor readability of the form). Clinicians recommended strategies to improving the readability of the FOCUS (i.e., modifying the physical environment of the data collection process), which may provide clinicians better resources to …
Make translations of FOCUS available	Beliefs about consequence	The actual FOCUS itself has not been translated except in French. So, its very unfortunate, because if the parent doesn't have English or French as a primary literacy based language its really hard for them to get that right.	Restructuring the physical environment	Environmental context & resources; Behavioral cuing	Yes	Offering translated versions of the FOCUS forms (i.e., modifying the physical environment) may help increase the environmental resources available for clinicians to collect FOCUS data from families who cannot read English or French.
Make sure FOCUS scores can support functional/clinically-related activities (e.g. helping clinicians form goals)	Beliefs about consequence	So the old outcome measure, it wasn't just the interview there was another… there was the severity rating scale. A combination of the two I find and I feel like a lot people will agree but I could be wrong. They [the old outcome measure] helped guide my choices for goals for therapy, versus the FOCUS as I have admitted to really doesn't play a role in that.	Information about social & environmental consequences	Knowledge; Beliefs about consequence; Attitude towards behavior	Yes	Informing clinicians of the clinical uses of the collected FOCUS data (i.e., the social and environmental consequences) may help increase their beliefs about the consequence of their behavior (i.e., collecting FOCUS data).
1. Definitions of TDF constructs [12] Beliefs about consequences: Acceptance of the truth, reality, or validity about outcomes of a behaviour in a given situation. Constructs include: beliefs, outcome expectancies, characteristics of outcome expectancies, anticipated regret, and consequents. Environmental context & resources: Any circumstance of a persons' situation or environment that discourage…
2. Behavioral Change Techniques [31]: This is a list of 93 specific components (or the “active ingredients”) of an intervention designed to change/modify/regulate behavior. Information about social and environmental consequences: Provide information (e.g. written, verbal, visual) about social and environmental consequences of performing the behavior. Note: consequences can be for any target, not …
3. Mechanism of action [32]: These are 26 known processes through which behavior change techniques impact implementation barriers to result in changes in practice behaviors.
4. Clinicians recommended retaining both of these implementation strategies as one emphasizes an electronic version of the FOCUS form (which can be completed when parents are in the clinic e.g., in the waiting area) while the other emphasizes the completion of the FOCUS form at home.
